# Supplementary material for: Marker assisted pyramiding of Bph6 and Bph9 into elite restorer line 93–11 and development of functional marker for Bph9
Source: Rice (N Y). 2017 Dec 28;10:51. doi: 10.1186/s12284-017-0194-x (PMC5745207; doi:10.1186/s12284-017-0194-x)
Supplement: Supplementary file 3 — Rice germplasm resources genotyped with Bph9-specific dominant marker. Labeled asterisk indicated cultivars haboring Bph9. (XLSX 16142 kb) [file 12284_2017_194_MOESM3_ESM.xlsx]

## Sheet: Sheet1
Accessions of the mini core collection of rice germplasm (299)
Accession No	Accession Name	Origin
WD-15610*	HBY1284	India
WD-10107	Jianghuadao	North Korea
WD-10171	Qingjinzaosheng	North Korea
WD-10449	Heibiao	North Korea
WD-10502	Sansuijin	Japan
WD-10725	Zaoshengbai	Japan
WD-10761	Zhuyuan	Japan
WD-10970	Zhuziqing Xihai112	Japan
WD-10974	Qiuguang Tengxi104	Japan
WD-11207	Wanshi	Japan
WD-11297	Ailuyu	Japan
WD-11410	Aiyi4	Vitenam
WD-11450	Yikong	Vitenam
WD-11472	Tianhandao	Vitenam
WD-11565	Baxiang	Vitenam
WD-11661	Yuenanzaodao	Vitenam
WD-11751	Malaihong	Malaysia
WD-11989	-	India
WD-12110	-	India
WD-12270	Sililanka1	Sri Lanka
WD-12332	Hongse90	Soviet Russia
WD-12354	Wuziluosi215	Soviet Russia
WD-12400	Kahamu	Romania
WD-12431	Aomierte168	Hungary
WD-12446	Aerjituo	Bulgaria
WD-12504	Aerbaniya	Albania
WD-12575	Linguo	Italy
WD-12675	Meiguohuangkedao	United States
WD-12689	BuleidaA-75	Mexico
WD-12859	Jineiyadao	Guinea
WD-12875	-	Australia
WD-13398	Shuiyuan137	North Korea
WD-13506	Gaoliqiu	North Korea
WD-13608	-	Laos
WD-13768	Xianluosichi	Thailand
WD-13959	-	Indonesia
WD-14097	-	Indonesia
WD-14166	-	Indonesia
WD-14340	-	Indonesia
WD-14413	-	Philippines
WD-14597	-	IRRI
WD-14811	-	IRRI
WD-14950	-	Nepal
WD-14995	-	India
WD-15146	-	India
WD-15235	-	India
WD-15359	-	India
WD-15446	-	India
WD-15679	-	Sri Lanka
WD-15786	-	Bangladesh
WD-15856	-	Pakistan
WD-15887	-	Pakistan
WD-15966	Aerbaniyazhong	Albania
WD-15996	KeluoduoB	France
WD-16008	Meiguodao	United States
WD-16161	-	Columbia
WD-16191	-	Brazil
WD-16210	-	Brazil
WD-16228	-	Argentina
WD-16234	-	Egypt
WD-16295	-	Cote d'Ivoire
WD-16343	-	Uganda
WD-16370	-	Australia
WD-16372	-	Australia
WD-16374	-	Australia
WD-16376	-	Australia
WD-16536	Santiannuo	Japan
WD-16739	Chimao	Japan
WD-16802	Gongchengxiang	Japan
WD-16815	Qiutianxiaoting	Japan
WD-16833	Zhenfu8	Japan
WD-16867	-	Japan
WD-16999	-	Vitenam
WD-17068	-	Laos
WD-17403	-	Indonesia
WD-17485	Zacaodao13	Nepal
WD-17556	-	Bangladesh
WD-17685	-	India
WD-17755	-	India
WD-17862	-	India
WD-18096	-	Egypt
WD-18119	-	Cote d'Ivoire
WD-18141	-	Cote d'Ivoire
WD-18182	-	Cote d'Ivoire
WD-18267	-	Nigeria
WD-18334	-	Madagascar
WD-18360	-	Australia
WD-18362	-	Australia
WD-18364	-	Australia
WD-18366	-	Australia
WD-18368	-	Australia
WD-18424	-	United States
WD-18495	-	Cuba
WD-18547	-	Cuba
WD-18937	-	India
10-00463	Tieganwu	China
ZD-01559	Xiushui115	China
ZD-00474	Erjiunan1	China
ZD-00560	Nanjing11	China
ZD-00141	Aijiaonante	China
ZD-00002	Guanglvai4	China
ZD-01512	Nantehao	China
ZD-01006	Guichao2	China
30-00195	Taidongludao	China
30-00244	Taizhongxianxuan2	China
12-00644	Xiefangxian	China
12-02850	Hongmisandan	China
ZD-02715	Xiangzaoxian7	China
ZD-02431	Huangsiguizhan	China
ZD-02605	Jinyou1	China
ZD-03386	Chengnongshuijing	China
16-09350	Guangkexiangnuo	China
A0430	Baoxie123B	China
21-04506	Biwusheng	China
02-00058	Funingzipi	China
02-00133	Longhuamaohu	China
02-00210	Gaoyangdiandao	China
05-00052	Dandonglvdao	China
07-00010	Laoguangtou83	China
07-00109	Baimaodao	China
08-00036	Muxiqiu	China
08-00066	Laohuzhong	China
08-00253	Youmangzaojing	China
09-01361	Cunsanli	China
11-00389	Qiuqianbai	China
11-00529	Feidongtangdao	China
12-00589	Jinxibai	China
12-02254	Taishannuo	China
12-02280	Aihechi	China
13-00723	Jinbaoyin	China
13-00737	Minbeiwanxian	China
13-00816	Lvcaihao	China
13-01301	Yizhixiang	China
15-00503	Shuyazhan	China
15-00648	Simiao	China
15-01740	Esiniu	China
15-03025	Qimei	China
15-03057	Nanxiongzaoyou	China
15-03168	Baikehualuo	China
15-03336	Heidu4	China
15-03586	Chikenuo	China
15-04016	Sanlicun	China
16-06887	Qiyuexian	China
17-00502	Dongtingwanxian	China
17-00524	Liuyenian	China
17-00966	Xuanenchangtan	China
17-01470	Bawangbian1	China
18-01903	Xugunuo	China
18-03950	Muguanuo	China
18-04082	Hongqi5	China
19-00205	Hanmadao	China
20-01262	Xibainian	China
20-01734	Nantiangangjiu	China
20-02821	Zhongnong4	China
20-03042	Honggu	China
20-03053	Sankecun	China
21-00529	-	China
21-00694	Qitoubaigu	China
21-00785	Benbanggu	China
21-01106	Zimi	China
21-01165	Xiaohonggu	China
21-01577	Wuzidui	China
21-01899	Gongju73	China
21-02171	Qitougu	China
21-02224	Zinuo	China
21-02769	Mowanggunei	China
21-02824	Haolai	China
21-03433	Jinzhinuo	China
21-03781	Jixuenuo	China
21-03879	Fanhaopi	China
21-05072	Wujuhonggu	China
21-05171	Beizinuo	China
22-00040	Zegu	China
22-00513	Magunuo	China
22-00570	Xiangnuo	China
22-01439	Niankenuo	China
22-01615	Maweinian	China
22-01843	Hongkezhenuo	China
22-02148	Cungunuo	China
22-02754	Younian	China
22-03815	Guantuibaihe1	China
22-04053	Yangkenuo	China
24-00195	Maguzi	China
24-00215	Laohongdao	China
26-00008	Jiabala	China
28-00005	Heimangdao	China
29-00010	Putouhuang	China
31-00032	Mengjiagao1	China
ZD-01195	Baoxuan21	China
21-00272	Wenxiangnuo	China
21-00357	Haobuka	China
21-01082	Dawannuo	China
21-01120	Xianggu	China
21-01853	Haobayong1	China
21-01970	Lengshuigu2	China
31-00042	Menjiading2	China
21-02619	Huangpinuo	China
21-04413	Banjiemang	China
21-04732	Babaili	China
22-02356	Feienuo2	China
22-02423	Zimangfeie	China
17-00435	Dongtingwanxian	China
ZD-00213	Liusha1	China
ZD-00358	Chenwan3	China
ZD-00587	Guihuahuang	China
ZD-00592	Sujing2	China
ZD-00743	Chengduai3	China
ZD-00747	Aimakang	China
ZD-00760	Shufeng101	China
ZD-00806	Lixinjing	China
ZD-01001	Heijing2	China
ZD-01108	Ergangai	China
ZD-01266	Guanglvai15-	China
ZD-01328	Hongwan1	China
ZD-01402	Xiangaizao1	China
ZD-01423	Xiangwanxian1	China
ZD-01820	Yangdao2	China
ZD-02017	Luke3	China
ZD-02032	Aituogu151	China
ZD-02261	Zhonghua8	China
ZD-02277	Jindao1	China
ZD-02324	Liaojing287	China
ZD-02495	Zaoshuxianghei	China
ZD-02547	Momi	China
ZD-02685	Jing87-304	China
ZD-02694	Xiangwanxian3	China
ZD-02944	Zhenxian232	China
ZD-03104	Zaoxian240	China
ZD-03115	Dangyu5	China
ZD-03525	Zhengdao5	China
ZD-03867	Sibeitichao6	China
16-05252	Hongainuo	China
18-04906	Wanlixian	China
16-01841	Aizizhan	China
22-04637	Xiaobaimi	China
13-01433	Yanshuichi	China
15-04286	Xishi15	China
16-02459	Hongjinghangu	China
21-02089	Lamujia	China
21-02235	Yuyannuo	China
A0434	80B	China
R0004	Gu154	China
R0014	Gui630	China
R0032	IR 661-1	China
R0215	Pei C122	China
R0333	Jing 7623	China
R0337	Ninghui21	China
R0430	76-1	China
R0447	Huhui628	China
R0468	Teqingxuanhui	China
R0515	Xianghui91269	China
R0604	JWR 221	China
16-00163	Hengxianliangchun	China
18-01067	Baikehangu	China
19-00022	Xiangdao	China
20-03215	Shanjiugu	China
21-01744	Laozaogu	China
21-01989	Lengshuinuo	China
21-02851	Haoxiang	China
22-04574	Haolvguangnian	China
A0016	JinnanteB	China
A0060	ZhuzhenB	China
A0086	Chaoyang1B	China
A0096	L 301B	China
A0112	AnnongwanjingB	China
A0120	Jinnante43B	China
A0132	Zaoshunonghu6	China
A0172	Qingsiai16B	China
A0240	Zhenshan97B	China
A0244	XiangaiB	China
A0246	Jiangnongzao1	China
A0298	JinghuB	China
A0386	LimingB	China
A0408	Dianrui409B	China
A0464	Baoxie-7B	China
A0596	Gzhenshan97B	China
A0598	88B	China
31-00388	Baoerfu	China
04-00115	Zhonglou1hao1	China
06-00035	Xingguo	China
11-00403	Leihuozhan	China
30-00206	Taizhong65	China
30-00210	Taizhongzailai1	China
20-01452	Mamagu	China
20-02073	Meihuanuo	China
12-02373	Aimi	China
02-00294	Shuiyuan300li	China
02-00295	Yelicanghua	China
05-00024	Weiguo	China
09-00530	Baigedao	China
09-00724	Huangkezaonan	China
11-00322	Liushizao	China
12-01446	Sanbaili	China
13-01006	Wukezhan	China
21-00083	Haomake(K)	China
21-01257	Qingke	China
21-02852	Haohuangla	China
21-03121	Nangaogu	China
21-05048	Ximaxian	China
Accessions provided by China National Rice Research Institute (89)
Accession No	Accession Name	Origin
WD-14400*	BM 13	Philippines
WD-15283*	KAU 1734-2	India
WD-17628*	CR 157-392-284	India
WD-11470	Loc dau	Vitenam
WD-11471	Loc Ruong	Vitenam
WD-11500	Nep nang som	Vitenam
WD-11508	Noug upuif	Vitenam
WD-11612	-	Vitenam
WD-11678	-	Cambodia
WD-11689	Pulumgaman	Myanmar
WD-11698	-	Myanmar
WD-11711	-	Thailand
WD-11752	-	Malaysia
WD-11817	Azucena	Philippines
WD-11848	IR28	Philippines
WD-11856	IR160	Philippines
WD-11962	ARC 7320	India
WD-11995	CR 94-13	India
WD-12034	IET 2938(RP502-3)	India
WD-12289	DV85	Bangladesh
WD-13403	Suweon 241	North Korea
WD-13513	Milyamg 30E	North Korea
WD-13516	Milyamg 44	North Korea
WD-13519	Milyamg 47	North Korea
WD-13641	DM36	Vitenam
WD-13667	C46-15/IR24	Myanmar
WD-13670	X69-56-12-10-6-3	Myanmar
WD-13731	SRRLR76102-26-1-1	Thailand
WD-14405	Burik	Philippines
WD-14938	Fuzi 102	Nepal
WD-14947	KK 15-37-C	Nepal
WD-14980	ARC 11212	India
WD-14989	Aus 143	India
WD-15008	B 541b-Kn-52-3-2-1	India
WD-15105	DD 70	India
WD-15130	DNJ 92	India
WD-15185	HPU 741	India
WD-15206	Inall 658	India
WD-15413	Pusa 33	India
WD-15443	RUR 1429	India
WD-15445	RNR 52147	India
WD-15448	RNR 74802	India
WD-15491	TNAU 6464	India
WD-15515	UPR 80-1-1-2-1	India
WD-15560	K 298	India
WD-15637	AT 77-1	Sri Lanka
WD-15729	BR 40-300-2-1	Bangladesh
WD-15785	BRC 24-200-5-2-1	Bangladesh
WD-15831	Biroin 539	Pakistan
WD-15906	PDR 78-D5-D8-D4	Pakistan
WD-16411	SUWEON383	North Korea
WD-16417	-	North Korea
WD-16439	MILYANG32	North Korea
WD-16534	-	Japan
WD-16975	BAU 18	Vitenam
WD-16988	CAU 2	Vitenam
WD-16990	CAU 169 B	Vitenam
WD-17024	CUT 389(B)	Vitenam
WD-17039	L70-7-1-1-2	Vitenam
WD-17040	L71-1-1-2-1	Vitenam
WD-17044	OM 296	Vitenam
WD-17048	RE BAC NINH	Vitenam
WD-17069	SLK 2-21-4	Laos
WD-17070	SLK 3-8-2	Laos
WD-17071	CHEAY SBAY	Cambodia
WD-17074	TIN TANE	Myanmar
WD-17075	TYC 4	Myanmar
WD-17097	HILL PADI	Malaysia
WD-17101	PADI SANDAH	Malaysia
WD-17459	FARAM BAGADE	Nepal
WD-17464	NR601-1-1-6-2	Nepal
WD-17473	NR10136-9-6-2-3	Nepal
WD-17538	AUS 371	Bangladesh
WD-17560	CHAKILA	Bangladesh
WD-17562	CTG 408	Bangladesh
WD-17566	DM 52	Bangladesh
WD-17575	MALA/J15	Bangladesh
WD-17578	TUPA 15-3	Bangladesh
WD-17581	AC1613	India
WD-17594	ARC 10376	India
WD-17602	ARC 10776	India
WD-17607	ASDT	India
WD-17636	CSR 13	India
WD-17754	JHANJI	India
WD-17755	JHONA 349	India
WD-17772	JW 60	India
WD-17932	BG 850-1	Sri Lanka
WD-17938	BG 1165-2	Bangladesh
WD-17950	KALU KURUWEE	Sri Lanka
Accessions provided by International Rice Research Institute (285)
Accession No (IRGC)	Accession Name	Origin
6218*	MGL 2	India
19928*	CHERIVIRUPPU	India
26869*	POKKALI(8558)	Sri Lanka
39247*	CR157-392-4	India
623	HR99	India
632	HR8	India
635	MTU14	India
646	BCP3	India
650	MTU1	India
659	SLO 13	India
666	SLO 9	India
667	HR107	India
674	HR12	India
676	AR108-1	India
678	SLO 2	India
708	NAHNG MON S 4 B	Thailand
4897	CO 13	India
4901	HR19	India
4906	RDR7	India
4926	-	Sri Lanka
4927	-	Sri Lanka
5814	ASD4	India
5900	PTB12	India
6069	ANBAW C 7	Burkina Faso
6102	CO 12	India
6227	CENTURY PATNA 231	United States
6322	VELLAI ILLANKALAYAN 28061	Sri Lanka
6333	HS12	India
6365	MTU15	India
6380	ASD9	India
6384	HR33	India
6450	HS8	India
6660	COLIO	India
7534	DARADUNI SARDA	Afghanistan
7728	PODIMAWEE	Sri Lanka
7833	-	Sri Lanka
7919	MTU9	India
8382	DNJ46	Bangladesh
8900	SUDHUBALAWEE	Sri Lanka
8937	PANNETTI	Sri Lanka
8955	MURUNGAKAYAN	Sri Lanka
8956	VELLAILANGAYAN	Sri Lanka
8978	BABAWEE	Sri Lanka
9607	XB5	Australia
9939	BATIA SIRA	India
11052	PTB18	India
11056	WARRANGAL CULTURE 1257	India
11670	MURUNGAN	Sri Lanka
11673	BALA MURUNGA	Sri Lanka
11703	PK1	Sri Lanka
11935	PERIAMORUNGAN	Sri Lanka
11983	PAWAKKULAMA	Sri Lanka
12066	KURULUTHUDUWEE B 13	Sri Lanka
12087	DIKWEE 328	Sri Lanka
12094	MAHA MURUNGAN BADULLA	Sri Lanka
12143	ARC 5839	India
13743	WARRANGAL CULTURE 1252	India
13748	PHOUREL	India
15182	MUHUDU KIRIYAL	Sri Lanka
15209	MUTHTHESSA	Sri Lanka
15212	BATHKIRIEL	Sri Lanka
15215	POLONWEE	Sri Lanka
15221	KALU MUDUKIRIYAL	Sri Lanka
15224	BALARATAWEE	Sri Lanka
15233	VELLAI ILLANKALI	Sri Lanka
15259	GANGALA	Sri Lanka
15286	HEENHORANAMAWEE	Sri Lanka
15295	BATAPALA	Sri Lanka
15297	KAHATA SAMBA	Sri Lanka
15298	KALU SAMBA	Sri Lanka
15406	GAMBADA SAMBA	Sri Lanka
15412	LEKAM SAMBA	Sri Lanka
15421	SULAI	Sri Lanka
15441	SORI KURUMBAI	Sri Lanka
15442	DIKWEE	Sri Lanka
15452	CHEMBAVALAI SAMBA	Sri Lanka
15466	SINNA KARUPPAN	Sri Lanka
15467	MURUNKAN	Sri Lanka
15471	MODDAI KARUPPAN	Sri Lanka
15488	SUDU HATHIYAL	Sri Lanka
15490	KALU HATHIYAL	Sri Lanka
15508	KARUPPAN	Sri Lanka
15509	MANCHEL PARAVAKALAYAN	Sri Lanka
15513	PERUM KARUPPAN	Sri Lanka
15514	SEDUKKAN SAMBA	Sri Lanka
15532	HAPUDEVARAJA	Sri Lanka
15533	MALWATHTHAWEE	Sri Lanka
15535	PUWAK ETA HATHIYAL	Sri Lanka
15536	SUDU MADAEL	Sri Lanka
15565	ELWEE	Sri Lanka
15582	KIRI MURUNGA	Sri Lanka
15585	KIRIMURUNGA	Sri Lanka
15602	POKKALI	Sri Lanka
15617	PARAGAHAKALE	Sri Lanka
15618	BANGKOK	Sri Lanka
15677	VELLAI SEENATI	Sri Lanka
15700	PARAVAKALAYAN	Sri Lanka
15719	MUDUKIRIEL	Sri Lanka
15726	HATADAWEE	Sri Lanka
15775	CR57-29	India
16684	UTRI RAJAPAN	Indonesia
19676	KAGARI BIRON	India
19684	ANETHODA	Nigeria
19685	TIKIRI SAMBA	Nigeria
20221	ARC 5757	India
20237	ARC 5785	India
23158	PHCAR PHNEO	Cambodia
24154	IR 26	Philippines
24485	IR 5495 (BPH 2)	Philippines
26838	ASD14	India
26955	CHIANUNG SEN 11	Taiwan
28606	ORKAYAMA	India
28912	AUS 49	BGD
28932	AUS 69	BGD
30284	SAMBEK ANG KRANG	VNM
30351	ROK 2	SLE
30411	IR 28	Philippines
30412	IR 29	Philippines
30413	IR 30	Philippines
30414	IR 32	Philippines
30415	IR 34	Philippines
31368	BATA SUDUWEE	Sri Lanka
31409	HEENMURUNGA	Sri Lanka
31415	HONDERAWALA	Sri Lanka
31419	KACHEPOTA	Sri Lanka
31477	MASMUDU KIRIYAL	Sri Lanka
31482	MAWEE	Sri Lanka
31501	MURUNGAWEE	Sri Lanka
31517	POLAYAL	Sri Lanka
31697	BACHOI KOLOM	Bangladesh
31706	BALAM SAIL	Bangladesh
32536	IR 38	Philippines
32627	IR 1561-228-3-3	Philippines
32630	IR 1614-389-1-1	Philippines
32639	IR 1702-158-3	Philippines
32674	IR 2003-P21-17-3	Philippines
32675	IR 2006-P12-12-2	Philippines
32676	IR 2016-P4-5-3	Philippines
32684	IR 2034-289-1-1-1	Philippines
32695	IR 46	Philippines
32700	IR 2070-401-3-2-4	Philippines
32701	IR 2070-464-1-3-6	Philippines
32702	IR 2070-834-1-2-2	Philippines
32708	IR 2071-527-6-4	Philippines
32709	IR 2071-559-2-1-3	Philippines
32721	IR 2172-64	Philippines
32771	BADAL 548	Bangladesh
35059	NALI	India
35297	INTIP	Indonesia
36218	ALEWEE	Sri Lanka
36223	BALLAWALA	Sri Lanka
36228	DEMALA BALAWEE	Sri Lanka
36230	DHEMASWEE	Sri Lanka
36234	GALHONDERAWALU	Sri Lanka
36244	HANDIRA	Sri Lanka
36245	HAPURAJAH	Sri Lanka
36246	HATAPANDURU	Sri Lanka
36247	HATHE PAS DAWASE WEE	Sri Lanka
36248	HATHIAL	Sri Lanka
36257	IRIWEE	Sri Lanka
36264	KALU BALAWEE	Sri Lanka
36267	KALU HEENATI	Sri Lanka
36288	KATAHATA HAMBA	Sri Lanka
36293	KOHU MAWEE	Sri Lanka
36295	KOLAYAL	Sri Lanka
36303	KURU HONDARAWALU	Sri Lanka
36319	MAHA MAWEE	Sri Lanka
36322	MANCHEL PARAGAHAKALEYAN	Sri Lanka
36323	MAS HANDIRAN	Sri Lanka
36324	MOLLIGU SAMBA	Sri Lanka
36352	POLIYAL	Sri Lanka
36374	SAYAN	Sri Lanka
36396	UGU SAMBA	Sri Lanka
36421	CHELLA NAYAGAM	Sri Lanka
36478	MAHA HATHIYAL	Sri Lanka
36479	MAHARAJAH WEE	Sri Lanka
36480	MAHARATHKUNDA WEE	Sri Lanka
36482	MALAWARIYA	Sri Lanka
36958	IR 40	Philippines
36959	IR 42	Philippines
38545	PAEDAI KALIBUNGGA	Indonesia
38756	DINALAGA	Philippines
38890	KAOHSIUNG SEN-YU 116	Taiwan
38895	TAICHUNG SEN-SHIH 218	Taiwan
38897	TAICHUNG SEN-SHIH 222	Taiwan
38898	TAICHUNG SEN-SHIH 223	Taiwan
38931	B 2360-2-9-3-11-MR-5	Indonesia
38932	B 2360-2-3-1-9-1	Indonesia
38935	B 2360-2-3-1-9-MR-2-1	Indonesia
38936	B 2360-2-3-1-9-5-MR-2	Indonesia
38937	B 2360-6-5-1-10	Indonesia
38938	B 2360-6-1-4-5-MR-3	Indonesia
38939	B 2360-6-5-2-3-MR-14	Indonesia
38940	B 2360-6-5-2-7-MR-2	Indonesia
38942	B 2360-6-7-1-4	Indonesia
38943	B 2360-6-9-2-6-MR-2	Indonesia
38944	B 2360-8-4-2-5	Indonesia
38945	B 2360-8-5-LR-4-3	Indonesia
38946	B 2360-8-9-5	Indonesia
38948	B 2360-11-3-2-9	Indonesia
38950	B 2361-1-1-LR-4-5	Indonesia
38951	B 2362-6-2	Indonesia
38955	B 2540B-PN-20-2-MR-3	Indonesia
38957	B 2540B-PN-30-2-MR-4	Indonesia
38958	B 2540B-PN-30-2-MR-5	Indonesia
38964	B 2714B-MR-13-2	Indonesia
38970	B 2717B-MR-52-2	Indonesia
38972	B 2717B-MR-52-6	Indonesia
38974	B 3753-7-PN-4-1	Indonesia
39244	CR126-42-5	India
39292	IR 36	Philippines
39341	IR 44	Philippines
39645	IR 2071-747-6-3-2	Philippines
40638	ADR52	India
40850	MUTHUMANIKAM	Sri Lanka
40947	ARC 11321	India
41037	ARC 12281	India
41047	ARC 12411	India
41070	ARC 12538	India
41272	ARC 13869	India
41527	ARC 14368	India
41541	ARC 14395	India
41549	ARC 14408	India
41566	ARC 14453	India
41569	ARC 14465	India
41573	ARC 14489	India
41580	ARC 14515	India
41595	ARC 14544	India
41597	ARC 14547	India
41598	ARC 14548	India
41603	ARC 14559	India
41604	ARC 14560	India
41605	ARC 14561	India
41611	ARC 14567	India
41623	ARC 14589	India
41627	ARC 14600	India
41632	ARC 14607	India
41641	ARC 14621	India
41668	ARC 14660	India
41676	ARC 14668	India
41677	ARC 14669	India
41679	ARC 14671	India
41680	ARC 14676	India
41732	ARC 14740	India
41747	ARC 14774	India
41879	ARC 15016	India
41997	ARC 15285	India
41998	ARC 15286	India
42010	ARC 15323	India
42032	ARC 15378	India
42033	ARC 15381	India
46273	MADHUKAR	India
47425	SIVURU WEE	Sri Lanka
49174	CHOTASOIA	Bangladesh
49192	GUIAROI	Bangladesh
50368	C 1016-1	Philippines
50932	HOLAMALDIGA	India
51866	NCS116	India
53421	CHEMPAN	India
53424	CHERIYA CHITTARI	India
55936	IET6073(RP825)	India
55969	IR 54	Philippines
-	TN1	-
-	Anxuan6	-
-	Zhenshan97B	-
-	Jin23B	-
-	Rathu Heenati	-
-	PTB33	-
-	Mudgo	-
-	ASD7	-
-	Kasalath	-
-	B5	-
-	IR31917-45-3-2	-
-	IR54751-1-2-44	-
-	IR54751-1-2-41	-
-	IR65482-17-511	-
-	IR65482-18-539	-
-	IR65482-4-136	-
-	IR71033-131	-
-	IR71033-62-15	-
-	Nanyangzhan	-
-	YP41	-
-	YP43	-
-	YP7	-
-	YP7	-
